# Supplementary material for: Mapping the distribution of neurotransmitters to resting-state functional connectivity in Parkinson’s disease
Source: Brain Commun. 2025 Sep 9;7(5):fcaf308. doi: 10.1093/braincomms/fcaf308 (PMC12418387; doi:10.1093/braincomms/fcaf308)
Supplement: fcaf308_Supplementary_Data [file fcaf308_supplementary_data.zip]

Archive with 6 entries (6 files):
- Supplementary force-directed.py
- Supplementary heatmap_motor_plot.py
- Supplementary hot&cold fig4&6_.py
- Supplementary individual_updrs+FC-PET.py
- Supplementary linear_regression.py
- Supplementary_Materials.pdf
