# Supplementary material for: Mapping the distribution of neurotransmitters to resting-state functional connectivity in Parkinson’s disease
Source: Brain Commun. 2025 Sep 9;7(5):fcaf308. doi: 10.1093/braincomms/fcaf308 (PMC12418387; doi:10.1093/braincomms/fcaf308)
Supplement: fcaf308_Supplementary_Data [file fcaf308_supplementary_data.zip › Supplementary force-directed.py]

import numpy as np
import pandas as pd
import networkx as nx
import matplotlib.pyplot as plt

data = pd.read_csv('/Volumes/PD-DATA-RT/NPJ_review/fig4&6/fig4_average_V1-withoutCN.csv')
name = np.array(data['id'])
X = np.array(data['PE2I'])
X_std = (X - X.min(axis=0)) / (X.max(axis=0) - X.min(axis=0))
node_sizes = X_std * (150 - 30) + 30
# node_sizes = X_std * (150 - 50) + 50
lobe = np.array(data['Lobe_id'])
print(lobe)
network = np.array(data['Network_id'])
print(network)

# colors = ["#e3807b","#f09b4b","#fedcb4","#5baa56","#3fc2bc","#8fcef1","#caa1cb","#fac9c5","#b89076"]
# colors = ["#fb8351","#9b61b5","#ed7cce","#ee6666","#76bfdd","#3ba372","#556fc6", "#90cc77","#fcca5b"]
colors = ["#fb8351","#9b61b5","#ed7cce","#ee6666","#76bfdd","#3ba372","#556fc6", "#fcca5b"]

# shapes = ["*", "^", "v", "<", ">", "s", "d", "o"]
shapes = ["o", "o", "o", "o", "o", "o", "o"]

color_map = []
shape_map = []
for i in range(len(name)):
    color_temp = colors[network[i]-1]
    color_map.append(color_temp)
    shape_temp = shapes[lobe[i] - 1]
    shape_map.append(shape_temp)

FC = pd.read_csv('/Volumes/PD-DATA-RT/NPJ_review/fig4&6/fmri+PET_lowermatrix-withoutCN.csv')
Y = np.array(FC['fMRI_V1'])
Y_std = (Y - Y.min(axis=0)) / (Y.max(axis=0) - Y.min(axis=0))
fMRI_V1 = Y_std * (10 - 5) + 5
a = int(len(fMRI_V1)*0.5)
# a = int(len(fMRI_V1)*0.55)
threshold = sorted(fMRI_V1)[a]
print(threshold)

G = nx.Graph()
G.add_nodes_from(name)
w = 0
for i in range(1, 138):
    for j in range(i+1, 139):
        if(fMRI_V1[w]<threshold):
            pass
        else:
            G.add_edge(i, j, weight=fMRI_V1[w])
        w += 1

pos = nx.spring_layout(G)

nx.set_edge_attributes(G, {e: {'distance': G.edges[e]['weight']} for e in G.edges})

for i in range(7):
    lobe_ind = [ii for ii, x in enumerate(lobe) if x==i+1]
    nx.draw_networkx_nodes(G, pos,
                           nodelist=[name[j] for j in lobe_ind],
                           node_size=[node_sizes[j] for j in lobe_ind],
                           node_color=[color_map[j] for j in lobe_ind],
                           linewidths=0.5,
                           edgecolors='k',
                           node_shape=shapes[i],
                           )

nx.draw_networkx_edges(G, pos, edge_color='gray', width=0.3, alpha=0.3)

plt.savefig("/Volumes/PD-DATA-RT/NPJ_review/fig4&6/PE2I_V1_fd.png",
            bbox_inches='tight',
            dpi=1500)

plt.show()
