# Supplementary material for: Mapping the distribution of neurotransmitters to resting-state functional connectivity in Parkinson’s disease
Source: Brain Commun. 2025 Sep 9;7(5):fcaf308. doi: 10.1093/braincomms/fcaf308 (PMC12418387; doi:10.1093/braincomms/fcaf308)
Supplement: fcaf308_Supplementary_Data [file fcaf308_supplementary_data.zip › Supplementary heatmap_motor_plot.py]

import numpy as np
import matplotlib.pyplot as plt
import pandas as pd

# Load data
# df = pd.read_csv('/Volumes/PD-DATA-RT/NPJ_review/figs5/filtered_PE2I_change_nonmotor_r.csv')
# df = pd.read_csv('/Volumes/PD-DATA-RT/NPJ_review/fig7/filtered_PE2I_V1_r_motor.csv')
# df = pd.read_csv('/Volumes/PD-DATA-RT/NPJ_review/figs5/filtered_DASB_change_r_nonmotor_ACERsub.csv')
df = pd.read_csv('/Volumes/PD-DATA-RT/NPJ_review/fig7/filtered_PE2I_V1_r_nonmotor_ACERsub.csv')
roi = df['ROI']
item = df.columns.tolist()[1:]

# Remove the first row and first column using iloc
data_matrix = df.iloc[:, 1:].values

# Transpose the data matrix
transposed_matrix = np.transpose(data_matrix)
print(data_matrix)

# Define network boundary indices
# For ACER change
# network_boundaries = [0, 6, 12, 14, 18, 22, 26, 29]
# For ACER baseline
network_boundaries = [0, 5, 6, 10, 15, 18, 25, 42, 50]
# For baseline only
# network_boundaries = [0, 14, 24, 26, 37, 43, 55, 75]
# For change only
# network_boundaries = [0, 14, 23, 29, 43, 49, 66, 90]

# Network labels
network_labels = ['VN', 'SMN', 'AN', 'LN', 'FPN', 'DMN', 'SUB', 'BN']

# Set general font and label weight
plt.rcParams["font.weight"] = "bold"
plt.rcParams["axes.labelweight"] = "bold"
plt.rc('font', family='Times New Roman')

config = {"font.size": 16}
plt.rcParams.update(config)

# Create figure and axis
# fig, ax = plt.subplots(figsize=(15, 4))
# fig, ax = plt.subplots(figsize=(15, 3))

# For ACER
# fig, ax = plt.subplots(figsize=(15, 5))
fig, ax = plt.subplots(figsize=(25, 6))

# Create heatmap
# cax = ax.imshow(transposed_matrix, cmap='RdBu_r', aspect='auto', vmin=np.nanmin(transposed_matrix), vmax=np.nanmax(transposed_matrix))
cax = ax.imshow(transposed_matrix, cmap='RdYlBu_r', aspect='auto', vmin=-0.6, vmax=0.6)
# cax = ax.imshow(transposed_matrix, cmap='RdYlBu_r', aspect='auto', vmin=-1, vmax=1)

# Set x-axis ticks
ax.set_xticks(range(len(roi)))

# Customize x-axis tick labels
ax.set_xticklabels(roi,
                   rotation=315,
                   ha='right',
                   rotation_mode='anchor')

# Move x-axis ticks and labels to the top
ax.xaxis.set_ticks_position('top')
ax.xaxis.set_label_position('top')

# Alternate tick and label color for better contrast
for i, (tick, label) in enumerate(zip(ax.xaxis.get_major_ticks(), ax.get_xticklabels())):
    color = 'white' if i % 2 == 1 else 'black'

    # Set tick color
    tick.tick1line.set_markeredgecolor(color)
    tick.tick2line.set_markeredgecolor(color)

    # Set label color
    label.set_color(color)

    # Slightly adjust label position
    if i % 2 == 1:
        label.set_y(label.get_position()[1] - 0.02)
    else:
        tick.tick1line.set_color('black')
        tick.tick2line.set_color('black')
        tick.label1.set_color('black')

# Adjust bottom margin to fit long x-axis labels
plt.subplots_adjust(bottom=0.25)

# Set y-axis ticks and labels
ax.set_yticks(range(len(item)))
ax.set_yticklabels(item)

# Draw network boundary lines
for boundary in network_boundaries[:]:
    ax.axvline(x=boundary - 0.5, color='black', linewidth=2)

# Optional: Add network labels (currently commented out)
# for i in range(len(network_labels)):
#     network_midpoint = (network_boundaries[i] + network_boundaries[i + 1]) / 2 - 0.5
#     ax.text(network_midpoint, -0.5, network_labels[i], color='white',
#             ha='center', va='center', fontsize=10, bbox=dict(facecolor='black', edgecolor='none'))

# Draw border for missing (NaN) values
for i in range(transposed_matrix.shape[0]):
    for j in range(transposed_matrix.shape[1]):
        if np.isnan(transposed_matrix[i, j]):
            ax.add_patch(plt.Rectangle((j - 0.5, i - 0.5), 1, 1, fill=None, edgecolor='grey', linewidth=1))

# Optional: Add color bar
# cbar = fig.colorbar(cax)

# Tight layout to avoid label cutoff
plt.tight_layout()

# Save figure
plt.savefig("/Users/limpidstaff/Desktop/PE2I-V1-ACER新.png", dpi=1000)
