# Supplementary material for: Mapping the distribution of neurotransmitters to resting-state functional connectivity in Parkinson’s disease
Source: Brain Commun. 2025 Sep 9;7(5):fcaf308. doi: 10.1093/braincomms/fcaf308 (PMC12418387; doi:10.1093/braincomms/fcaf308)
Supplement: fcaf308_Supplementary_Data [file fcaf308_supplementary_data.zip › Supplementary hot&cold fig4&6_.py]

import copy
import csv
import numpy as np
import pandas as pd
from scipy.stats import linregress
from scipy.stats.mstats import zscore
from scipy.stats import spearmanr
import seaborn as sns
import matplotlib.pyplot as plt
import matplotlib

fc = pd.read_csv('/Volumes/PD-DATA-RT/NPJ_review/IC-fMRI-PD-V1-FisherZ_mean_withoutCN.csv',header=None)
fc_array = []
for index, row in fc.iterrows():
    one_fc = list(row)
    one_fc.pop(index)
    fc_array = np.concatenate((fc_array,one_fc),axis=0)

fc_array = fc_array.reshape(138,137)
# print(fc_array)


with open('/Volumes/PD-DATA-RT/NPJ_review/fig4&6/fig4_average_V1-withoutCN_line.csv') as csvfile:
    reader = list(csv.reader(csvfile))
group = reader[0]

with open('/Volumes/PD-DATA-RT/NPJ_review/fig4&6/network-withoutCN.csv') as csvfile1:
    reader1 = csv.DictReader(csvfile1)
    lobe = [row['lobe name'] for row in reader1]
# print(lobe)

name = ["DASB-V1","PE2I-V1"]
# name = ["DASB-V2","PE2I-V2","DOPA-V2"]
# name = ["DASB-change","PE2I-change"]

pet_df = pd.read_csv('/Volumes/PD-DATA-RT/NPJ_review/fig4&6/fig4_average_V1-withoutCN_line.csv')
print(pet_df)

for index, row in pet_df.iterrows():
    one_pet = list(row)
    print('============================',index)

    pet_array = []
    for i in range(138):
        temp = copy.deepcopy(one_pet)
        temp.pop(i)
        pet_array = np.concatenate((pet_array,temp),axis=0)

    pet_array = pet_array.reshape(138,137)
    # print(pet_array)

    # association of FC&target region PET correlated with seed region PET
    my_beta = []
    for i in range(138):
        (beta_coeff, intercept, rvalue, pvalue, stderr) = linregress(zscore(fc_array[i]), zscore(pet_array[i]))
        my_beta.append(beta_coeff)
    # print(my_beta)

    # data1 = one_pet
    # data2 = my_beta
    # coefficient, p_value = spearmanr(data1, data2)
    # print(name[index],'r*******************:', coefficient)
    # print('p-value:', p_value)
    #
    # sns.set_style({'font.family': 'serif', 'font.serif': 'Times New Roman'})
    #
    # df = {name[index]: data1, 'beta': data2, 'group': group, 'lobe':lobe}
    # df = pd.DataFrame(data=df)
    #
    # g = sns.lmplot(x=name[index], y="beta", hue="group", data=df, fit_reg=False,
    #                scatter=False,legend=False,
    #                # palette=sns.hls_palette(9,l=.5,s=.6),
    #                # palette=sns.cubehelix_palette(9, start=0.5, rot=-0.8),
    #                # palette=sns.color_palette("hls", 9),
    #                # palette=sns.color_palette("cubehelix", 9),
    #                # palette=dict(VN="#e3807b", SMN="#f09b4b", VAN="#fedcb4",LN="#5baa56",FPN="#3fc2bc",DMN="#8fcef1",SN="#caa1cb",cerebellum="#fac9c5",BS="#b89076"),
    #                # scatter_kws={"s": 50}
    #                )
    #
    # line = sns.regplot(x=name[index], y="beta", data=df, scatter=False,
    #                  ax=g.axes[0, 0],
    #                  line_kws={"color": "dimgrey"})
    #
    #
    # markers = {"Central region": "*",
    #            "Frontal lobe": "^",
    #            "Temporal lobe": "v",
    #            "Parietal lobe": "<",
    #            "Occipital lobe": ">",
    #            "Limbic lobe": "s",
    #            "Cerebellum": "d",
    #            "Sub cortical grey nuclei": "o"}
    #
    # ax = sns.scatterplot(x=name[index], y="beta", data=df, hue="group", style="lobe", ax=line,
    #                      s=50,
    #                      edgecolor='k',
    #                      linewidth=0.5,
    #                      palette=dict(VN="#e3807b", SMN="#f09b4b", VAN="#fedcb4",LN="#5baa56",FPN="#3fc2bc",DMN="#8fcef1",SN="#caa1cb",cerebellum="#fac9c5",BS="#b89076"),
    #                      markers=markers,
    #                      legend=False
    #                      )
    #
    # # plt.savefig("/Users/limpidstaff/Desktop/"+name[index]+".png", dpi=1000)
    # plt.show()

    # association of FC&PET in hot spot
    hotspot = one_pet.index(max(one_pet))
    print(hotspot)

    # association of FC&PET in cold spot
    coldspot = one_pet.index(min(one_pet))
    print(coldspot)

    # spot = hotspot
    # spotname = 'hotspot'
    spot = coldspot
    spotname = 'coldspot'
    print(my_beta[spot])

    fc_spot = fc_array[spot]
    pet_spot = pet_array[spot]
    (beta_coeff, intercept, rvalue, pvalue, stderr) = linregress(zscore(fc_spot), zscore(pet_spot))
    print(name[index],'beta*******************:', beta_coeff)
    print('p-value:', pvalue)

    data1 = fc_spot
    data2 = pet_spot
    xname = 'FC of '+spotname+'(seed)'
    yname = name[index]+' in target regions'
    group_temp = copy.deepcopy(group)
    lobe_temp = copy.deepcopy(lobe)
    group_temp.pop(spot)
    lobe_temp.pop(spot)

    df = {xname: data1, yname: data2, 'group': group_temp, 'lobe':lobe_temp}
    df = pd.DataFrame(data=df)

    plt.rcParams["font.weight"] = "bold"
    plt.rcParams["axes.labelweight"] = "bold"
    plt.rc('font', family='Times New Roman')

    config = {"font.size": 18.5,
              }
    matplotlib.rcParams.update(config)

    g = sns.lmplot(x=xname, y=yname, hue="group", data=df, fit_reg=False,
                   scatter=False,legend=False,
                   # palette=sns.hls_palette(9,l=.5,s=.6),
                   # palette=sns.cubehelix_palette(9, start=0.5, rot=-0.8),
                   # palette=sns.color_palette("hls", 9),
                   # palette=sns.color_palette("cubehelix", 9),
                   # palette=dict(VN="#e3807b", SMN="#f09b4b", VAN="#fedcb4",LN="#5baa56",FPN="#3fc2bc",DMN="#8fcef1",SN="#caa1cb",cerebellum="#fac9c5",BS="#b89076"),
                   # scatter_kws={"s": 50}
                   )

    line = sns.regplot(x=xname, y=yname, data=df, scatter=False,
                     ax=g.axes[0, 0],
                     line_kws={"color": "dimgrey"})


    # markers = {"Central region": "*",
    #            "Frontal lobe": "^",
    #            "Temporal lobe": "v",
    #            "Parietal lobe": "<",
    #            "Occipital lobe": ">",
    #            "Limbic lobe": "s",
    #            "Cerebellum": "d",
    #            "Sub cortical grey nuclei": "o"}

    markers = {"Central region": "o",
               "Frontal lobe": "o",
               "Temporal lobe": "o",
               "Parietal lobe": "o",
               "Occipital lobe": "o",
               "Limbic lobe": "o",
               "Sub cortical grey nuclei": "o"}

    ax = sns.scatterplot(x=xname, y=yname, data=df, hue="group", style="lobe", ax=line,
                         s=80,
                         edgecolor='k',
                         linewidth=0.5,
                         # palette=dict(VN="#fb8351", SMN="#9b61b5", VAN="#ed7cce", LN="#ee6666", FPN="#76bfdd",
                         #              DMN="#3ba372", SN="#556fc6", cerebellum="#90cc77", BS="#fcca5b"),
                         palette=dict(VN="#fb8351", SMN="#9b61b5", VAN="#ed7cce", LN="#ee6666", FPN="#76bfdd",
                                      DMN="#3ba372", SN="#556fc6", BS="#fcca5b"),
                         # palette=dict(VN="#e3807b", SMN="#f09b4b", VAN="#fedcb4",LN="#5baa56",FPN="#3fc2bc",DMN="#8fcef1",SN="#caa1cb",cerebellum="#fac9c5",BS="#b89076"),
                         markers=markers,
                         legend=False
                         )


    ## Baseline
    # # hotspot
    # ax.set_xlim(0.05, 0.95)
    # ax.set_ylim(-0.05, 1.55)
    # ax.xaxis.set_major_locator(matplotlib.ticker.MultipleLocator(0.2))
    # ax.yaxis.set_major_locator(matplotlib.ticker.MultipleLocator(0.5))

    # coldspot
    ax.set_xlim(0.05, 0.95)
    ax.set_ylim(-0.05, 1.55)
    ax.xaxis.set_major_locator(matplotlib.ticker.MultipleLocator(0.3))
    # ax.xaxis.set_major_locator(matplotlib.ticker.MultipleLocator(0.2))
    ax.yaxis.set_major_locator(matplotlib.ticker.MultipleLocator(0.5))

    ### Change
    # # hotspot
    # ax.set_xlim(0, 1.12)
    # ax.set_ylim(-0.14, 0.025)
    # ax.xaxis.set_major_locator(matplotlib.ticker.MultipleLocator(0.4))
    # ax.yaxis.set_major_locator(matplotlib.ticker.MultipleLocator(0.05))

    # coldspot
    # ax.set_xlim(0.05, 0.7)
    # ax.set_ylim(-0.14, 0.03)
    # ax.xaxis.set_major_locator(matplotlib.ticker.MultipleLocator(0.3))
    # ax.yaxis.set_major_locator(matplotlib.ticker.MultipleLocator(0.05))

    ax.spines['left'].set_linewidth(1.5)
    ax.spines['bottom'].set_linewidth(1.5)
    ax.xaxis.set_tick_params(width=1.5)
    ax.yaxis.set_tick_params(width=1.5)
    ax.set_xlabel(None)
    ax.set_ylabel(None) 

    # if (pvalue < 0.001):
    #     plt.legend(['beta=' + str('{:.3f}'.format(beta_coeff)), 'p<0.001'])
    # else:
    #     plt.legend(['beta=' + str('{:.3f}'.format(beta_coeff)), 'p=' + str('{:.3f}'.format(pvalue))])


    # plt.text(0.5, 1.3, 'beta=' + str('{:.5f}'.format(beta_coeff)) + 'p=' + str('{:.3f}'.format(pvalue)))


    plt.savefig("/Volumes/PD-DATA-RT/NPJ_review/fig4&6/"+spotname+'_'+name[index]+"空.png",
                # bbox_inches='tight',
                dpi=1500)

    # plt.show()
