# Supplementary material for: Mapping the distribution of neurotransmitters to resting-state functional connectivity in Parkinson’s disease
Source: Brain Commun. 2025 Sep 9;7(5):fcaf308. doi: 10.1093/braincomms/fcaf308 (PMC12418387; doi:10.1093/braincomms/fcaf308)
Supplement: fcaf308_Supplementary_Data [file fcaf308_supplementary_data.zip › Supplementary individual_updrs+FC-PET.py]

import numpy as np
import re, os
import copy
import pandas as pd
import numpy.ma as ma
from scipy.stats import linregress
from scipy.stats.mstats import zscore
from scipy.stats import spearmanr
from statsmodels.stats.multitest import multipletests
import seaborn as sns
import matplotlib.pyplot as plt
import matplotlib

clinical = pd.read_csv('/Volumes/PD-DATA-RT/NPJ_review/figs5/IC-motor+nonmotor-change_ACERsub.csv')

PET = pd.read_csv('/Volumes/PD-DATA-RT/NPJ_review/figs5/DASB-V1-withoutCN-eachPET-change.csv', index_col=0)

roiname = pd.read_csv('/Volumes/PD-DATA-RT/NPJ_review/figs5/network-withoutCN.csv', index_col=0)

path = '/Volumes/PD-DATA-RT/NPJ_review/figs5/IC-fMRI-PD-V1-FisherZ-txt-withFU-withPET/'
roi_num = 164
roi_sqa = roi_num*roi_num
dia = roi_num+1

my_beta = []
for root, dirs, files in os.walk(path):
    mean_matrix = [0 for _ in range(roi_sqa)]
    for myfile in files:
        if (re.match('.DS', myfile)):
            pass
        elif(re.match('._', myfile)):
            pass
        else:
            index ='sub-'+myfile.split('.')[0].split('_')[3]
            file_path = os.path.join(path, myfile)
            f = open(file_path, encoding='utf-8')
            file = re.sub(r'[\n ]', '', f.read())
            data = list(filter(None, re.split(r'[\t]', file)))
            data = np.array(data)
            data = data.reshape(roi_num, roi_num)
            data = np.delete(data,list(range(90, 116)),axis=0)
            fc = np.delete(data,list(range(90, 116)),axis=1)
            fc_array = []
            one_pet = list(PET.loc[index])
            pet_array = []
            for row in range(138):
                one_fc = list(fc[row])
                del one_fc[row]
                fc_array = np.concatenate((fc_array, one_fc), axis=0)

                temp = copy.deepcopy(one_pet)
                temp.pop(row)
                pet_array = np.concatenate((pet_array, temp), axis=0)
            fc_array = fc_array.reshape(138, 137)
            pet_array = pet_array.reshape(138, 137)

            one_beta = [index]
            for i in range(138):
                X = fc_array[i].astype(float)
                Y = pet_array[i].astype(float)
                (beta_coeff, intercept, rvalue, pvalue, stderr) = linregress(zscore(X), zscore(Y))
                one_beta.append(beta_coeff)
            my_beta += [one_beta]

beta_df = pd.DataFrame(my_beta, columns=PET.columns.insert(0,'ID'))
merged_df = pd.merge(beta_df, clinical, on='ID')
print(merged_df)

UPDRS = [
         # 'UPDRS-III',
         # 'Brady+Rigid',
         # 'Tremor',
         # 'UPDRS1-A',
         # 'ACER',
         # 'MMSE',
         # 'BDI',
         # 'AES',
         # 'PDSS',
         # 'UPDRS1-B',
         # 'NMSS',
         # 'UPDRS-I A&B',
         'acetatt',
         'acetmem',
         'acetflu',
         'acetlan',
         'acetvis',
         ]

for idx in range(len(UPDRS)):
    clean_df = merged_df.dropna(subset=[UPDRS[idx]])
    print(clean_df)

    YY = np.array(clean_df[UPDRS[idx]])
    print(YY)

    r = []
    p = []
    for roi in range(138):
        XX = np.array(clean_df.iloc[:,roi+1])
        # print(XX)
        # (beta_coeff, intercept, rvalue, pvalue, stderr) = linregress(zscore(XX), zscore(YY))
        coefficient, pvalue = spearmanr(XX, YY)
        r.append(coefficient)
        p.append(pvalue)


    df = {
        'type': UPDRS[idx],
        'Net': roiname.iloc[:, 1],
        'ROIid': roiname.iloc[:, 0],
        'ROI': roiname.iloc[:, 5],
        'r': r,
        'p': p,
    }

    df = pd.DataFrame(df)
    df.to_csv('/Users/limpidstaff/Desktop/DASB_change_' + UPDRS[idx] + '_ACERsub.csv', sep=",", index=False, encoding="utf-8")
