# Supplementary material for: Mapping the distribution of neurotransmitters to resting-state functional connectivity in Parkinson’s disease
Source: Brain Commun. 2025 Sep 9;7(5):fcaf308. doi: 10.1093/braincomms/fcaf308 (PMC12418387; doi:10.1093/braincomms/fcaf308)
Supplement: fcaf308_Supplementary_Data [file fcaf308_supplementary_data.zip › Supplementary linear_regression.py]

import copy
import csv
import numpy as np
import pandas as pd
from scipy.stats import linregress
from scipy.stats.mstats import zscore
from scipy.stats import spearmanr
import seaborn as sns
import matplotlib.pyplot as plt
import matplotlib

# name = ["DASB_V1","PE2I_V1",
#         # "DASB_V2","PE2I_V2",
#         "DASB_change","PE2I_change"]
# name = ["DASB-PE2I_ratio","PE2I-DASB_ratio"]
name = ["DASB-PE2I_change_ratio","PE2I-DASB_change_ratio"]
index = 2-1

data = pd.read_csv('/Volumes/PD-DATA-RT/NPJ_review/IC_PET_roivalue_pvc_AAL3atlas_woCN_with_change_spearman_ratio_fisherz_lower.csv')
Y = np.array(data[name[index]])
X = np.array(data['fMRI_V1'])

(beta_coeff, intercept, rvalue, pvalue, stderr) = linregress(zscore(X), zscore(Y))

df = {'fMRI_V1': X, name[index]: Y}
df = pd.DataFrame(data=df)

plt.rcParams["font.weight"] = "bold"
plt.rcParams["axes.labelweight"] = "bold"
plt.rc('font', family='Times New Roman')

config = {"font.size": 18.5}
matplotlib.rcParams.update(config)

line = sns.regplot(x='fMRI_V1', y=name[index], data=df, scatter=False,
                   line_kws={"color": "dimgrey"})


ax = sns.scatterplot(x='fMRI_V1', y=name[index], data=df, ax=line,
                     s=30,
                     linewidth=0,
                     legend=False,
                     )

# # Baseline
# ax.set_xlim(-0.65, 1.5)

# ax.set_ylim(-1.99,2.3)
# ax.set_xlim(-0.2,2.3)

ax.set_ylim(-1.4,2.2)
# ax.set_ylim(-1.1,2.3)


# ax.xaxis.set_major_locator(matplotlib.ticker.MultipleLocator(0.5))
ax.yaxis.set_major_locator(matplotlib.ticker.MultipleLocator(1))

ax.spines['left'].set_linewidth(1.5)
ax.spines['bottom'].set_linewidth(1.5)
ax.spines['right'].set_linewidth(1.5)
ax.spines['top'].set_linewidth(1.5)
ax.xaxis.set_tick_params(width=1.5)
ax.yaxis.set_tick_params(width=1.5)
ax.set_xlabel(None)
ax.set_ylabel(None)

# ax.set_yticklabels([])
# ax.set_xticklabels([])

# if (pvalue < 0.001):
#     plt.legend(['beta=' + str('{:.3f}'.format(beta_coeff))+'p<0.001'])
# else:
#     plt.legend(['beta=' + str('{:.3f}'.format(beta_coeff))+'p=' + str('{:.3f}'.format(pvalue))])


plt.savefig("/Volumes/PD-DATA-RT/NPJ_review/"+name[index]+".png",
                # bbox_inches='tight',
                dpi=1500)
# plt.show()
